# Supplementary material for: Examining the 10-Year Rebuilding Dilemma for U.S. Fish Stocks
Source: PLoS One. 2014 Nov 6;9(11):e112232. doi: 10.1371/journal.pone.0112232 (PMC4223034; doi:10.1371/journal.pone.0112232)
Supplement: Table S1 — A list of 154 assessed stocks used in the analysis related to estimates of intrinsic rate of growth (r), generation time, and age at first maturity. (XLSX) [file pone.0112232.s001.xlsx]

## Sheet: Table S1
Table S1. A list of 154 assessed stocks used in the analysis related to estimates of intrinsic rate of growth (r), generation time, and age at first maturity.
Region	Council	Scientific Name	Species/Stock	Fmsy	Umsy	r	Generation time (unadjusted)	Generation time (adjusted)	Age at first matuirty (unadjusted)	Age at first maturity (adjusted)
Northeast	New England	Squalus acanthias	Spiny dogfish				26.5	19.5	14.1	12.9
Atlantic HMS	Atlantic HMS	Carcharhinus perezi	Dusky shark	0.006		0.012	9.4	6.7	4.9	4.5
Atlantic HMS	Atlantic HMS	Carcharhinus plumbeus	Sandbar shark	0.015		0.03	17.9	12.4	9	8.3
Southwest/Northwest	Pacific	Sebastolobus alascanus	Shortspine thornyhead	0.024		0.048	45.8	45.3	32.7	30
Atlantic HMS	Atlantic HMS	Lamna nasus	Porbeagle	0.03		0.06	18	12.2	8.8	8.1
Alaska	North Pacific	Sebastolobus alascanus	GOA Shortspine thornyhead				45.8	45.3	32.7	30
Alaska	North Pacific	Sebastes ruberrimus	GOA Yelloweye rockfish				16.8	18	13	11.9
Atlantic HMS	Atlantic HMS	Carcharhinus isodon	Finetooth shark	0.036		0.072	2.6	2	1.5	1.4
Northeast	New England	Sebastes marinus	Redfish				14.4	14.9	10.8	9.9
Atlantic HMS	Atlantic HMS	Makaira nigricans	Blue marlin	0.04		0.08	3.8	2.2	1.6	1.5
Southeast	South Atlantic	Epinephelus niveatus	Snowy grouper	0.043		0.086	10.5	9.1	6.6	6.1
Atlantic HMS	Atlantic HMS	Isurus oxyrinchus	Shortfin mako	0.043		0.086	5.7	3.5	2.6	2.4
Alaska	North Pacific	Sebastes aleutianus	Rougheye rockfish				44.2	40.6	29.3	26.9
Alaska	North Pacific	Sebastes melanostictus	Blackspotted rockfish				44.2	40.6	29.3	26.9
Alaska	North Pacific	Sebastes polyspinis	BS/AI Northern rockfish				4.4	4.7	3.4	3.1
Southwest/Northwest	Pacific	Anoplopoma fimbria	Sablefish				3.7	3.1	2.3	2.1
Southwest/Northwest	Pacific	Sebastolobus altivelis	Longspine thornyhead				7	8.3	6	5.5
Alaska	North Pacific	Sebastes alutus	BS/AI Pacific Ocean Perch				7.4	7.8	5.7	5.2
Atlantic HMS	Atlantic HMS	Carcharhinus acronotus	Blacknose shark	0.07		0.14	7.2	5.5	4	3.7
Southwest/Northwest	Pacific	Sebastes melanops	Southern black rockfish				8.8	9.1	6.6	6.1
Northeast	New England	Hippoglossus hippoglossus	South Atlantic halibut				35.7	24.5	17.7	16.2
Alaska	North Pacific	Sebastes polyspinis	GOA Northern rockfish				4.4	4.7	3.4	3.1
Alaska	North Pacific	Sebastes alutus	GOA Pacific Ocean Perch				7.4	7.8	5.7	5.2
Atlantic HMS	Atlantic HMS	Tetrapturus albidus	White marlin	0.08		0.16	2.2	1.2	0.9	0.8
Alaska	North Pacific	Bathyraja parmifera	Alaska skate				13.7	12	8.7	8
Southwest/Northwest	Pacific	Sebastes flavidus	Yellowtail rockfish	0.082		0.165	5.8	5.8	4.2	3.9
Alaska	North Pacific	Raja binoculata	Big skate				16.9	12.6	9.1	8.3
Alaska	North Pacific	Anoplopoma fimbria	GOA Sablefish				3.7	3.1	2.3	2.1
Southwest/Northwest	Pacific	Sebastes carnatus	Gopher rockfish				4.7	5.5	4	3.7
Southwest/Northwest	Pacific	Sebastes melanops	Northern black rockfish				8.8	9.1	6.6	6.1
Southeast	South Atlantic	Lutjanus campechanus	Red snapper	0.112		0.224	5.3	5.1	3.7	3.4
Alaska	North Pacific	Limanda aspera	BS/AI Yellowfin sole				6.6	6.7	4.9	4.5
Northeast	New England	Urophycis tenuis	GB/GOM White Hake				10	7.3	5.3	4.9
Southeast	South Atlantic	Lachnolaimus maximus	Hogfish				10	9.5	6.9	6.3
Southeast	South Atlantic	Epinephelus drummondhayi	Speckled hind				7	6.5	4.7	4.3
Atlantic HMS	Atlantic HMS	Prionace glauca	Blue shark	0.149		0.298	7.6	4.7	3.4	3.1
Alaska	North Pacific	Microstomus pacificus	GOA Dover sole			0	3.4	3.5	2.6	2.4
Atlantic HMS	Atlantic HMS	Thunnus thynnus	Western Atlantic bluefin tuna	0.15		0.3	5.3	3.7	2.7	2.5
Southeast	Mid-Atlantic	Peprilus triacanthus	Butterfish				1.1	1.3	1	0.9
Alaska	North Pacific	Lepidopsetta bilineata	BS/AI Northern rock sole				6.4	6	4.4	4
Northeast	Mid-Atlantic	Lopholatilus chamaeleonticeps	Tilefish	0.16		0.32	7.6	6.5	4.7	4.3
Atlantic HMS	Atlantic HMS	Thunnus alalunga	Albacore	0.18		0.36	7.9	6.2	4.5	4.1
Southeast	Caribbean	Mycteroperca venenosa	Yellowfin grouper				5.3	5.1	3.7	3.4
Southeast	South Atlantic	Mycteroperca phenax	scamp				10	9.4	6.8	6.2
Atlantic HMS	Atlantic HMS	Rhizoprionodon terraenovae	Atlantic Sharpnose	0.19		0.38	2.1	1.9	1.4	1.3
Atlantic HMS	Atlantic HMS	Katsuwonus pelamis	Western Atlantic Skipjack tuna	0.19		0.38	2.1	1.7	1.3	1.2
Northeast	Mid-Atlantic	Pomatomus saltatrix	Bluefish	0.19		0.38	5.2	4.5	3.3	3
Northeast	New England	Hippoglossoides platessoides	American plaice				9.3	8.1	5.9	5.4
Alaska	North Pacific	Theragra chalcogramma	GOA Walleye pollock				2.8	2.3	1.7	1.6
Atlantic HMS	Atlantic HMS	Carcharhinus limbatus	Blacktip shark	0.2		0.4	3.5	2.9	2.1	1.9
Northeast	New England	Glyptocephalus cynoglossus	Witch flounder				4.8	4.7	3.4	3.1
Southeast	South Atlantic	Pagrus pagrus	Red porgy	0.2		0.4	5.2	5.4	3.9	3.6
Atlantic HMS	Atlantic HMS	Thunnus obesus	Bigeye tuna	0.201		0.402	8.9	6.3	4.6	4.2
Southeast	Gulf of Mexico	Epinephelus morio	Red Grouper	0.21		0.42	7.3	7.2	5.2	4.8
Southeast	South Atlantic	Mycteroperca microlepis	Gag				7.7	6.9	5	4.6
Atlantic HMS	Atlantic HMS	Istiophorus albicans	West Atlantic sailfish	0.236		0.472	6.2	4.9	3.6	3.3
Northeast	New England	Limanda ferruginea	Cape Cod/Gulf of Maine yellowtail flounder	0.239		0.478	3	2.7	2	1.8
Northeast	New England	Gadus morhua	Gulf of Maine cod	0.24		0.48	6.6	4.7	3.4	3.1
Northeast	New England	Pseudopleuronectes americanus	Southern New England/Mid-Atlantic winter flounder				2.6	2.4	1.8	1.7
Southeast	Gulf of Mexico	Mycteroperca microlepis	Gag				7.7	6.9	5	4.6
Northeast	New England	Gadus morhua	Georges Bank cod				6.6	4.7	3.4	3.1
Southeast	South Atlantic	Scomberomorus cavalla	SA - King Mackerel				3.3	3	2.2	2
Northeast	New England	Limanda ferruginea	Georges Bank yellowtail flounder	0.254		0.508	3	2.7	2	1.8
Northeast	New England	Limanda ferruginea	Southern New England yellowtail flounder	0.254		0.508	3	2.7	2	1.8
Northeast	New England	Pseudopleuronectes americanus	Georges Bank winter flounder				2.6	2.4	1.8	1.7
Atlantic HMS	Atlantic HMS	Xiphias gladius	Atlantic Swordfish	0.267		0.534	6.8	4.2	3.1	2.8
Northeast	Mid-Atlantic	Clupea harengus	Atlantic herring	0.27		0.54	2.9	3.1	2.3	2.1
Southeast	South Atlantic	Centropristis striata	SA - Black Sea Bass	0.27		0.54	2	2.2	1.6	1.5
Alaska	North Pacific	Glyptocephalus zachirus	GOA Rex sole				8.1	8.5	6.2	5.7
Northeast	New England	Pseudopleuronectes americanus	Gulf of Maine winter flounder				2.6	2.4	1.8	1.7
Southeast	South Atlantic	Epinephelus morio	Red Grouper				7.3	7.2	5.2	4.8
Alaska	North Pacific	Gadus macrocephalus	BS - Pacific cod				4.4	3.1	2.3	2.1
Southeast	South Atlantic	Haemulon plumierii	White grunt				7.9	8.1	5.9	5.4
Alaska	North Pacific	Atheresthes stomias	BS/AI Arrowtooth Flounder				8.3	8	5.8	5.3
Alaska	North Pacific	Atheresthes stomias	GOAArrowtooth Flounder				8.3	8	5.8	5.3
Atlantic HMS	Atlantic HMS	Sphyrna tiburo	Bonnethead shark	0.31		0.62	3.4	3	2.2	2
Alaska	North Pacific	Reinhardtius hippoglossoides	BS/AI Greenland turbot				14.4	11.9	8.6	7.9
Southeast	Gulf of Mexico	Scomberomorus cavalla	GOM King Mackerel				3.3	3	2.2	2
Southeast	Gulf of Mexico	Rhomboplites aurorubens	GOM Vermilion snapper	0.334		0.668	4.4	4.5	3.3	3
Southeast	South Atlantic/Gulf of Mexico	Lutjanus analis	SA/GOM Mutton snapper				4.5	4.2	3.1	2.8
Atlantic HMS	Atlantic HMS	Thunnus albacares	Atlantic yellowfin tuna	0.344		0.688	2.9	2	1.5	1.4
Alaska	North Pacific	Hippoglossoides elassodon	BS/AI Flathead Solde				2.5	2.7	2	1.8
Northeast	New England	Melanogrammus aeglefinus	Georges Bank haddock				8.5	7.2	5.2	4.8
Southeast	South Atlantic	Scomberomorus maculatus	Spanish mackerel				3.3	3.3	2.4	2.2
Southeast	Caribbean	Ocyurus chrysurus	Yellowtail snapper	0.385		0.77	6.5	7	5.1	4.7
Southeast	South Atlantic	Rhomboplites aurorubens	SA Vermilion snapper	0.386		0.772	4.4	4.5	3.3	3
Southeast	ASMFC	Micropogonias undulatus	Atlantic croaker	0.39		0.78	2.3	2.7	2	1.8
Southwest/Northwest	Pacific	Sebastes alutus	Pacific Ocean Perch	0.406		0.812	7.4	7.8	5.7	5.2
Alaska	North Pacific	Theragra chalcogramma	AI - Walleye pollock				2.8	2.3	1.7	1.6
Northeast	Mid-Atlantic	Centropristis striata	MA - Black Sea Bass				2	2.2	1.6	1.5
Southwest/Northwest	Pacific	Thunnus alalunga	North Pacific Albacore				7.9	6.2	4.5	4.1
Alaska	North Pacific	Theragra chalcogramma	BS - Walley pollock				2.8	2.3	1.7	1.6
Southeast	South Atlantic	Seriola dumerili	SA Greater Amberjack	0.424		0.848	3.8	3.3	2.4	2.2
Northeast	New England	Melanogrammus aeglefinus	Gulf of Maine haddock				8.5	7.2	5.2	4.8
Southeast	South Atlantic	Balistes capriscus	GOM Gray Triggerfish	0.45		0.9	2.2	2.2	1.6	1.5
Southeast	Gulf of Mexico	Rachycentron canadum	GOM Cobia	0.29-0.65			3.2	2.9	2.1	1.9
Alaska	North Pacific	Hippoglossoides elassodon	GOA Flathead sole				2.5	2.7	2	1.8
Northeast	New England	Scophthalmus aquosus	GB/GOM windowpane flounder				3.7	4	2.9	2.7
Alaska	North Pacific	Pleurogrammus monopterygius	AI - Atka mackerel				2.6	2.3	1.7	1.6
Southeast	Gulf of Mexico	Seriola dumerili	GOM Greater Amberjack	0.568		1.136	3.8	3.3	2.4	2.2
Alaska	North Pacific	Gadus macrocephalus	GOA Pacific cod				4.4	3.1	2.3	2.1
Northeast	New England	Zoarces americanus	Ocean pout				8.7	7.4	5.4	5
Alaska	North Pacific	Pleuronectes quadrituberculatus	GOA Alaska plaice				9.4	9.1	6.6	6.1
Southeast	ASMFC	Brevoortia tyrannus	Atlantic menhaden				2.1	2.3	1.7	1.6
Northeast	New England	Scophthalmus aquosus	SNE/MA windowpane flounder				3.7	4	2.9	2.7
Southeast/Northeast	ASMFC	Alosa pseudoharengus	Alewife herring		0.64	1.28	2.3	2.3	1.7	1.6
Southeast/Northeast	ASMFC	Alosa aestivalis	Blueback herring		0.68	1.36	4.7	5.5	4	3.7
Southeast	Gulf of Mexico	Euthynnus alletteratus	Little Tunny				5.1	4.4	3.2	2.9
Southwest/Northwest	Pacific	Scorpaenichthys marmoratus	NCS Cabezon		0.18	0.36	2.7	2.7	2	1.8
Southwest/Northwest	Pacific	Scorpaenichthys marmoratus	SCS Cabezon		0.18	0.36	2.7	2.7	2	1.8
Southwest/Northwest	Pacific	Gadus macrocephalus	Pacific cod				4.4	3.1	2.3	2.1
Southwest/Northwest	Pacific	Hexigrammos decagrammus	Kelp greenling				3.8	4	2.9	2.7
Southwest/Northwest	Pacific	Ophiodon elongatus	North Lingcod		0.143	0.286	5.9	4.7	3.4	3.1
Southwest/Northwest	Pacific	Ophiodon elongatus	South Lingcod		0.103	0.206	5.9	4.7	3.4	3.1
Southwest/Northwest	Pacific	Coryphaenoides acrolepis	Pacific grenadier				40.2	40.9	29.5	27.1
Southwest/Northwest	Pacific	Merluccius productus	Pacific hake		0.42	0.84	6.9	6.6	4.8	4.4
Southwest/Northwest	Pacific	Citharichthys sordidus	Pacific sanddab				2.8	3.3	2.4	2.2
Southwest/Northwest	Pacific	Atheresthes stomias	Pacific Arrowtooth Flounder		0.21	0.42	8.3	8	5.8	5.3
Southwest/Northwest	Pacific	Microstomus pacificus	Pacific Dover sole				3.4	3.5	2.6	2.4
Southwest/Northwest	Pacific	Parophrys vetulus	Pacific English sole		0.27	0.54	3.5	4	2.9	2.7
Southwest/Northwest	Pacific	Eopsetta jordani	Petrale sole		0.23	0.46	6	5.4	3.9	3.6
Southwest/Northwest	Pacific	Psettichthys melanostictus	Sand sole				2.6	2.7	2	1.8
Southwest/Northwest	Pacific	Platichthys stellatus	Starry flounder				4.4	4.8	3.5	3.2
Southwest/Northwest	Pacific	Raja rhina	Longnose skate		0.027	0.054	4.1	3.4	2.5	2.3
Southwest/Northwest	Pacific	Scomber japonicus	Pacific mackerel				3.9	4.2	3.1	2.8
Southwest/Northwest	Pacific	Scorpaena guttata	California scorpionfish		0.16	0.32	6.3	7.2	5.2	4.8
Southwest/Northwest	Pacific	Sebastes rufus	Bank rockfish				10.8	11.7	8.5	7.8
Southwest/Northwest	Pacific	Sebastes melanostomus	Blackgill rockfish				21	22.7	16.4	15
Southwest/Northwest	Pacific	Sebastes paucispinis	Bocaccio		0.078	0.156	8.2	7.7	5.6	5.1
Southwest/Northwest	Pacific	Sebastes auriculatus	Brown rockfish				6.3	6.7	4.9	4.5
Southwest/Northwest	Pacific	Sebastes pinniger	Canary rockfish		0.037	0.074	6.9	6.5	4.7	4.3
Southwest/Northwest	Pacific	Sebastes goodei	Chillipeper		0.112	0.224	4.8	5.1	3.7	3.4
Southwest/Northwest	Pacific	Sebastes levis	Cowcod				17.1	17.3	12.5	11.5
Southwest/Northwest	Pacific	Sebastes crameri	Darkblotched rockfish		0.025	0.05	9.3	10.5	7.6	7
Southwest/Northwest	Pacific	Sebastes elongatus	Greenstriped rockfish		0.068	0.136	8.2	9.5	6.9	6.3
Southwest/Northwest	Pacific	Sebastes jordani	Shortbelly rockfish				4.1	4.7	3.4	3.1
Southwest/Northwest	Pacific	Sebastes diploproa	Splitnose rockfish		0.04	0.08	8.6	9.7	7	6.4
Southwest/Northwest	Pacific	Sebastes miniatus	Vermilion rockfish				8.4	8	5.8	5.3
Southwest/Northwest	Pacific	Sebastes entomelas	Widow rockfish		0.026	0.051	8.1	8.5	6.2	5.7
Southwest/Northwest	Pacific	Sebastes ruberrimus	Yelloweye rockfish		0.016	0.032	16.8	18	13	11.9
Southeast	South Atlantic	Coryphaena hippurus	Dolphinfish				0.9	0.5	0.4	0.4
Southeast	South Atlantic	Lopholatilus chamaeleonticeps	Golden Tilefish				7.6	6.5	4.7	4.3
Southeast	South Atlantic	Polyprion americanus	Wreckfish				11	10.6	7.7	7.1
Southeast	South Atlantic	Sciaenops ocellatus	Red Drum				2.2	1.9	1.4	1.3
Southeast	South Atlantic	Epinephelus nigritus	Warsaw grouper				7.1	5.6	4.1	3.8
Western HMS	Western HMS	Selar crumenophthalmus	Bigeye scad				1	1	0.8	0.7
Western HMS	Western HMS	Sardinops sagax	Pacific Sardine				2.2	2.7	2	1.8
Western HMS	Western HMS	Coryphaena hippurus	dolphinfish				0.9	0.5	0.4	0.4
Western HMS	Western HMS	Thunnus orientalis	Pacific bluefin tuna				17.2	10.2	7.4	6.8
Pacific Islands	Western Pacific	Decapterus macarellus	Mackerel scad				1.1	1.2	0.9	0.8
Pacific Islands	Western Pacific	Tetrapturus angustirostris	Shortbill spearfish				2.1	1.6	1.2	1.1
Pacific Islands	Western Pacific	Euthynnus affinis	Kawakawa				2.2	1.9	1.4	1.3
Pacific Islands	Western Pacific	Acanthocybium solandri	Wahoo				2.9	2.3	1.7	1.6
