# Supplementary material for: Examining the 10-Year Rebuilding Dilemma for U.S. Fish Stocks
Source: PLoS One. 2014 Nov 6;9(11):e112232. doi: 10.1371/journal.pone.0112232 (PMC4223034; doi:10.1371/journal.pone.0112232)
Supplement: Table S2 — A list of the 34 U.S. fish stocks in rebuilding plans for which the biomass at the onset of rebuilding (Bratio) was reported. (XLSX) [file pone.0112232.s002.xlsx]

## Sheet: Table S2
Table S2. A list of the 34 U.S. fish stocks in rebuilding plans for which the biomass at the onset of rebuilding (Bratio) was reported.
Stock	Bratio	Blimit basis	Bratio category	Year	Notes on source of data
Atlantic halibut	0.0128776	50% Bmsy	0 to 0.10	1999	Declared
PI Blue King Crab	0.0419324	50% Bmsy	0 to 0.10	2003	Declared
PA - Cowcod	0.0585338	62.5% Bmsy	0 to 0.10	2000	Declared
GB Yellowtail Flounder	0.0735185	50% Bmsy	0 to 0.10	2005	Declared
GOM Red Snapper	0.12077	Unknown, but below 50% of Bmsy	0.11 to 0.20	2000	Declared
GOM - Thorny skate	0.12615	50% of average CPUE	0.11 to 0.20	2002	Declared
GB Atlantic cod	0.126737	50% Bmsy	0.11 to 0.20	2002	Declared
SNE/MA Winter Flounder	0.12723	50% Bmsy	0.11 to 0.20	2003	Declared
Scup	0.134045	50% Bmsy	0.11 to 0.20	1999	Declared
Barndoor skate	0.142038	50% of average CPUE	0.11 to 0.20	2000	Declared
CC/GM Yellowtail Flounder	0.225847	50% Bmsy	0.21 to 0.30	1999	Declared
GOM/GB White Hake	0.243199	50% Bmsy	0.21 to 0.30	1999	Declared
GOM Atlantic cod	0.246382	50% Bmsy	0.21 to 0.30	2002	Declared
PA - Canary Rockfish	0.280011	62.5% Bmsy	0.21 to 0.30	2000	Declared
PA - Darkblotched Rockfish	0.287382	62.5% Bmsy	0.21 to 0.30	2000	Declared
SA Red Porgy	0.336218	(1-M)*Bmsy (77% Bmsy)	0.31 to 0.40	2000	Declared
BS Snow Crab	0.33696	50% Bmsy	0.31 to 0.40	1999	Declared
PA - Bocaccio	0.34144	62.5% Bmsy	0.31 to 0.40	1999	Declared
PA - Pacific Ocean Perch	0.351178	62.5% Bmsy	0.31 to 0.40	1998	Declared
Spiny Dogfish	0.38642	50% Bmsy	0.31 to 0.40	2000	Declared
PA - Yelloweye Rockfish	0.40365	62.5% Bmsy	0.31 to 0.40	2002	Declared
Ocean pout	0.425709	50% Bmsy	0.41 to 0.50	1999	Declared
GOM Gray Triggerfish	0.444938	(1-M)*Bmsy (0.73)	0.41 to 0.50	2005	Based on time series graph, only time below 0.5.
American plaice	0.44657	50% Bmsy	0.41 to 0.50	2002	2 years prior to Frebuild being stated.
MA Tilefish	0.464386	Unknown, but below 50% of Bmsy	0.41 to 0.50	1997	Declared
Atlantic - Dusky shark	0.47	Unknown, but below 50% of Bmsy	0.41 to 0.50	2007	Declared
Bluefish	0.477	50% Bmsy	0.41 to 0.50	1999	2 years prior to Frebuild being stated.
GOM Greater Amberjack	0.48	(1-M)*Bmsy (0.71)	0.41 to 0.50	2001	Declared
MA Summer flounder	0.480041	50% Bmsy	0.41 to 0.50	1999	Declared
Acadian Redfish	0.481429	50% Bmsy	0.41 to 0.50	2001	Declared
Blue King Crab (SMI)	0.494138	50% Bmsy	0.41 to 0.50	1998	Declared
GOM King Mackerel	0.5325	(1-M)*Bmsy (0.80	0.51 to 0.60	2000	Declared
SA Black Sea Bass	0.55822	(1-M)*Bmsy (0.62)	0.51 to 0.60	2001	Declared
Atlantic - Sandbar shark	0.818861	(1-M)*Bmsy (0.86)	0.81 to 0.90	1999	Declared
